# Supplementary material for: Application of computer vision in assessing crop abiotic stress: A systematic review
Source: PLoS One. 2023 Aug 23;18(8):e0290383. doi: 10.1371/journal.pone.0290383 (PMC10446212; doi:10.1371/journal.pone.0290383)
Supplement: S3 File — This file features a data collecting sheet that was used to extract relevant data items from the manuscripts. (XLSX) [file pone.0290383.s003.xlsx]

## Sheet: Data Collection Sheet
Author (Year)	Title	Crops used	Studied abiotic stresses	Data sampling condition or environment	Sample per class without augmentation	Dataset split ratio (train:validation:test)	Data availability	Image type with color space	Best performing model or architecture	Learning type	Inter-class precision on test/validation data	Inter-class recall on test/validation data
Tran et al. (2019)	A comparative study of deep CNN in forecasting and classifying the macronutrient deficiencies on development of tomato plant	Tomato (Solanum lycopersicum)	Calcium deficiency Potassium deficiency Nitrogen deficiency	Controlled	Calcium deficiency (n=305) Potassium deficiency (n=131) Nitrogen deficiency (n=135)	0.80:0.20:0	Not open-access	Digital RGB	Ensemble (InceptionResNetV2 and Autoencoder)	Semi-supervised	Insufficient information for calculation	Insufficient information for calculation
Ghosal et al. (2018)	An explainable deep machine vision framework for plant stress phenotyping	Soybean (Glycine max)	Iron deficiency Potassium deficiency Herbicide injury	On-field	Iron deficiency (n=1834) Potassium deficiency (n=2182) Herbicide injury (n=1311)	0.70:0.20:0.10	Not open-access	Digital RGB	Custom DCNN	Supervised	Iron deficiency (97.99%) Potassium deficiency (99.86%) Herbicide injury (96.99%)	Iron deficiency (99.06%) Potassium deficiency (97.59%) Herbicide injury (98.02%)
Dey et al. (2022)	Comparative performance of four CNN-based deep learning variants in detecting Hispa pest, two fungal diseases, and NPK deficiency symptoms of rice (Oryza sativa)	Rice (Oryza sativa)	Phosphorus deficiency Potassium deficiency Nitrogen deficiency	On-field	Phosphorus deficiency (n=333) Potassium deficiency (n=383) Nitrogen deficiency (n=440)	0.70:0.10:0.20	Open-access	Digital RGB	VGG19	Supervised	Phosphorus deficiency (91.67%) Potassium deficiency (92.42%) Nitrogen deficiency (91.18%)	Phosphorus deficiency (94.62%) Potassium deficiency (91.05%) Nitrogen deficiency (82.67%)
Sobhana et al. (2022)	Deep Ensemble Mobile Application for Recommendation of Fertilizer Based on Nutrient Deficiency in Rice Plants Using Transfer Learning Models	Rice (Oryza sativa)	Phosphorus deficiency Potassium deficiency Nitrogen deficiency	On-field	Phosphorus deficiency (n=333) Potassium deficiency (n=383) Nitrogen deficiency (n=440)	0.80:0.10:0.10	Open-access	Digital RGB	Ensemble (InceptionV3 and Xception)	Supervised	Insufficient information for calculation	Insufficient information for calculation
Anami et al. (2020)	Deep learning approach for recognition and classification of yield affecting paddy crop stresses using field images	Rice (Oryza sativa)	Phosphorus deficiency Potassium deficiency Nitrogen deficiency Boron deficiency Zinc deficiency Iron deficiency Herbicide injury Drought stress Submergence stress	Controlled	Phosphorus deficiency (n=500) Potassium deficiency (n=500) Nitrogen deficiency (n=500) Boron deficiency (n=500) Zinc deficiency (n=500) Iron deficiency (n=500) Herbicide injury (n=500) Drought stress (n=500) Submergence stress (n=500)	0.60:0.04:0.36	Not open-access	Digital RGB	VGG16	Supervised	Phosphorus deficiency (94.26%) Potassium deficiency (95.36%) Nitrogen deficiency (93.53%) Boron deficiency (95.81%) Zinc deficiency (97.41%) Iron deficiency (96.46%) Herbicide injury (91.39%) Drought stress (96.06%) Submergence stress (94.03%)	Phosphorus deficiency (98.50%) Potassium deficiency (92.50%) Nitrogen deficiency (94.00%) Boron deficiency (91.50%) Zinc deficiency (94.00%) Iron deficiency (95.50%) Herbicide injury (95.50%) Drought stress (97.50%) Submergence stress (94.50%)
de Melo et al. (2022)	Deep learning for identification of water deficits in sugarcane based on thermal images	Sugarcane (Saccharum officinarum)	Drought stress	Controlled	Drought stress (n=1350)	0.70:0.30:0	Not open-access	Thermal RGB	InceptionResNetV2	Supervised	Drought stress (81.11%)	Drought stress (87.69%)
Yi et al. (2020)	Deep learning for non-invasive diagnosis of nutrient deficiencies in sugar beet using RGB images	Sugar beet (Beta vulgaris)	Nitrogen deficiency Phosphorus deficiency Potassium deficiency Calcium deficiency	Controlled	Nitrogen deficiency (n=708) Phosphorus deficiency (n=808) Potassium deficiency (n=794) Calcium deficiency (n=893)	0.70:0.30:0	Open-access	Digital RGB	DenseNet161	Supervised	Nitrogen deficiency (97.59%) Phosphorus deficiency (97.74%) Potassium deficiency (98.18%) Calcium deficiency (97.67%)	Nitrogen deficiency (98.06%) Phosphorus deficiency (90.38%) Potassium deficiency (99.54%) Calcium deficiency (95.82%)
Sharma et al. (2022)	Ensemble Averaging of Transfer Learning Models for Identification of Nutritional Deficiency in Rice Plant	Rice (Oryza sativa)	Phosphorus deficiency Potassium deficiency Nitrogen deficiency	On-field	Phosphorus deficiency (n=333) Potassium deficiency (n=383) Nitrogen deficiency (n=440)	0.73:0.18:0.09	Open-access	Digital RGB	Ensemble (InceptionResNetV2 and DenseNet201)	Supervised	Phosphorus deficiency (81.31%) Potassium deficiency (81.58%) Nitrogen deficiency (94.94%)	Phosphorus deficiency (87.00%) Potassium deficiency (93.00%) Nitrogen deficiency (75.00%)
Khatoon et al. (2021)	Image-based automatic diagnostic system for tomato plants using deep learning	Tomato (Solanum lycopersicum)	Nitrogen deficiency Magnesium deficiency Potassium deficiency Calcium deficiency	Controlled	Nitrogen deficiency (n=103) Magnesium deficiency (n=152) Potassium deficiency (n=223) Calcium deficiency (n=207)	0.72:0.18:0.10	Not open-access	Digital RGB	DenseNet121	Supervised	Nitrogen deficiency (83.16%) Magnesium deficiency (84.91%) Potassium deficiency (92.00%) Calcium deficiency (100.0%)	Nitrogen deficiency (80.61%) Magnesium deficiency (91.84%) Potassium deficiency (91.09%) Calcium deficiency (98.00%)
Zhuang et al. (2020)	Learned features of leaf phenotype to monitor maize water status in the fields	Maize (Zea mays)	Drought stress	Controlled	Drought stress (n=6320)	0.53:0.13:0.34	Open-access	Digital RGB	Custom DCNN with SVM	Supervised	Drought stress (96.74%)	Drought stress (89.00%)
Talukder et al. (2022)	Nutrients Deficiency Diagnosis of Rice Crop by Weighted Average Ensemble Learning	Rice (Oryza sativa)	Phosphorus deficiency Potassium deficiency Nitrogen deficiency	On-field	Phosphorus deficiency (n=333) Potassium deficiency (n=383) Nitrogen deficiency (n=440)	0.75:0.20:0.05	Open-access	Digital RGB	Ensemble (DenseNet169, DenseNet201, and InceptionV3)	Supervised	Phosphorus deficiency (100.0%) Potassium deficiency (100.0%) Nitrogen deficiency (95.46%)	Phosphorus deficiency (100.0%) Potassium deficiency (95.24%) Nitrogen deficiency (100.0%)
Bevers et al. (2022)	Soybean disease identification using original field images and transfer learning with convolutional neural networks	Soybean (Glycine max)	Potassium deficiency	On-field	Potassium deficiency (n=1083)	0.85:0.05:0.10	Not open-access	Digital RGB	DenseNet201	Supervised	Potassium deficiency (100.0%)	Potassium deficiency (100.0%)
Taha et al. (2022)	Using Deep Convolutional Neural Network for Image-Based Diagnosis of Nutrient Deficiencies in Plants Grown in Aquaponics	Lettuce (Lactuca sativa)	Phosphorus deficiency Potassium deficiency Nitrogen deficiency	Controlled	Phosphorus deficiency (n=550) Potassium deficiency (n=1000) Nitrogen deficiency (n=850)	0.60:0.20:0.20	Not open-access	Digital RGB	InceptionV3	Supervised	Phosphorus deficiency (94.34%) Potassium deficiency (97.00%) Nitrogen deficiency (96.49%)	Phosphorus deficiency (90.91%) Potassium deficiency (97.00%) Nitrogen deficiency (97.06%)
Espejo-Garcia et al. (2022)	Using EfficientNet and transfer learning for image-based diagnosis of nutrient deficiencies	Sugar beet (Beta vulgaris)	Nitrogen deficiency Phosphorus deficiency Potassium deficiency Calcium deficiency	Controlled	Nitrogen deficiency (n=708) Phosphorus deficiency (n=808) Potassium deficiency (n=794) Calcium deficiency (n=893)	0.80:0.10:0.10	Open-access	Digital RGB	EfficientNetB4	Supervised	Nitrogen deficiency (99.99%) Phosphorus deficiency (100.0%) Potassium deficiency (99.43%) Calcium deficiency (99.64%)	Nitrogen deficiency (98.91%) Phosphorus deficiency (98.37%) Potassium deficiency (99.49%) Calcium deficiency (99.11%)
