# Supplementary material for: Application of computer vision in assessing crop abiotic stress: A systematic review
Source: PLoS One. 2023 Aug 23;18(8):e0290383. doi: 10.1371/journal.pone.0290383 (PMC10446212; doi:10.1371/journal.pone.0290383)
Supplement: S5 File — This document comprises the reviewers’ ratings of the studies we considered for methodological quality appraisal. (XLSX) [file pone.0290383.s005.xlsx]

## Sheet: NAO
Author (Year)	Title	Criterion 1	Criterion 2	Criterion 3	Criterion 4	Criterion 5	Overall score	Quality
Tran et al. (2019)	A comparative study of deep CNN in forecasting and classifying the macronutrient deficiencies on development of tomato plant	0.5	0.5	0.5	1	0.5	3	Moderate
Zhou et al. (2021)	An automatic non-invasive classification for plant phenotyping by MRI images: An application for quality control on cauliflower at primary meristem stage	1	1	0	0	0	2	Low
Ghosal et al. (2018)	An explainable deep machine vision framework for plant stress phenotyping	1	1	1	1	1	5	High
Leena et al. (2018)	Classification of macronutrient deficiencies in maize plant using machine learning	0.5	0	0	0	0	0.5	Low
Dey et al. (2022)	Comparative performance of four CNN-based deep learning variants in detecting Hispa pest, two fungal diseases, and NPK deficiency symptoms of rice (Oryza sativa)	1	1	0.5	1	1	4.5	High
Shidnal et al. (2021)	Crop yield prediction: two-tiered machine learning model approach	0.5	0.5	0	0	0	1	Low
Sobhana et al. (2022)	Deep Ensemble Mobile Application for Recommendation of Fertilizer Based on Nutrient Deficiency in Rice Plants Using Transfer Learning Models	1	0.5	1	0	0.5	3	Moderate
Anami et al. (2020)	Deep learning approach for recognition and classification of yield affecting paddy crop stresses using field images	0.5	1	0.5	0.5	1	3.5	Moderate
Waheed et al. (2022)	Deep Learning Based Disease, Pest Pattern and Nutritional Deficiency Detection System for “Zingiberaceae” Crop	0	1	0.5	0.5	0	2	Low
de Melo et al. (2022)	Deep learning for identification of water deficits in sugarcane based on thermal images	0.5	0.5	1	0.5	0	2.5	Moderate
Yi et al. (2020)	Deep learning for non-invasive diagnosis of nutrient deficiencies in sugar beet using RGB images	1	1	1	1	0.5	4.5	High
Sharma et al. (2022)	Ensemble Averaging of Transfer Learning Models for Identification of Nutritional Deficiency in Rice Plant	1	1	0	0.5	0.5	3	Moderate
Khatoon et al. (2021)	Image-based automatic diagnostic system for tomato plants using deep learning	1	1	0.5	0.5	1	4	High
Zhuang et al. (2020)	Learned features of leaf phenotype to monitor maize water status in the fields	1	1	1	1	1	5	High
Talukder et al. (2022)	Nutrients Deficiency Diagnosis of Rice Crop by Weighted Average Ensemble Learning	0	1	0.5	1	0.5	3	Moderate
Dal Prá et al (2020)	Nutritional evaluation of brachiaria brizantha cv. Marandu using convolutional neural networks	1	0	0	0.5	0.5	2	Low
Wulandhari et al. (2019)	Plant nutrient deficiency detection using deep convolutional neural network	0.5	0.5	0	0.5	0.5	2	Low
Bevers et al. (2022)	Soybean disease identification using original field images and transfer learning with convolutional neural networks	0.5	1	0.5	1	1	4	High
Taha et al. (2022)	Using Deep Convolutional Neural Network for Image-Based Diagnosis of Nutrient Deficiencies in Plants Grown in Aquaponics	1	1	1	1	1	5	High
Espejo-Garcia et al. (2022)	Using EfficientNet and transfer learning for image-based diagnosis of nutrient deficiencies	1	1	1	1	1	5	High
Kusanur et al. (2021)	Using Transfer Learning for Nutrient Deficiency Prediction and Classification in Tomato Plant	0.5	0	0	0.5	0	1	Low

## Sheet: MNU
Author (Year)	Title	Criterion 1	Criterion 2	Criterion 3	Criterion 4	Criterion 5	Overall score	Quality
Tran et al. (2019)	A comparative study of deep CNN in forecasting and classifying the macronutrient deficiencies on development of tomato plant	1	1	1	1	1	5	High
Zhou et al. (2021)	An automatic non-invasive classification for plant phenotyping by MRI images: An application for quality control on cauliflower at primary meristem stage	0.5	0.5	0.5	0	0.5	2	Low
Ghosal et al. (2018)	An explainable deep machine vision framework for plant stress phenotyping	1	1	1	1	1	5	High
Leena et al. (2018)	Classification of macronutrient deficiencies in maize plant using machine learning	0	0	0	0.5	0	0.5	Low
Dey et al. (2022)	Comparative performance of four CNN-based deep learning variants in detecting Hispa pest, two fungal diseases, and NPK deficiency symptoms of rice (Oryza sativa)	1	1	1	1	1	5	High
Shidnal et al. (2021)	Crop yield prediction: two-tiered machine learning model approach	0	1	0.5	0.5	0	2	Low
Sobhana et al. (2022)	Deep Ensemble Mobile Application for Recommendation of Fertilizer Based on Nutrient Deficiency in Rice Plants Using Transfer Learning Models	1	1	1	0.5	1	4.5	High
Anami et al. (2020)	Deep learning approach for recognition and classification of yield affecting paddy crop stresses using field images	1	1	1	1	1	5	High
Waheed et al. (2022)	Deep Learning Based Disease, Pest Pattern and Nutritional Deficiency Detection System for “Zingiberaceae” Crop	1	0	0	1	0	2	Low
de Melo et al. (2022)	Deep learning for identification of water deficits in sugarcane based on thermal images	1	1	1	1	1	5	High
Yi et al. (2020)	Deep learning for non-invasive diagnosis of nutrient deficiencies in sugar beet using RGB images	1	1	1	1	1	5	High
Sharma et al. (2022)	Ensemble Averaging of Transfer Learning Models for Identification of Nutritional Deficiency in Rice Plant	1	1	0.5	1	0.5	4	High
Khatoon et al. (2021)	Image-based automatic diagnostic system for tomato plants using deep learning	0.5	1	0.5	1	1	4	High
Zhuang et al. (2020)	Learned features of leaf phenotype to monitor maize water status in the fields	1	1	1	1	1	5	High
Talukder et al. (2022)	Nutrients Deficiency Diagnosis of Rice Crop by Weighted Average Ensemble Learning	0.5	1	1	1	0.5	4	High
Dal Prá et al (2020)	Nutritional evaluation of brachiaria brizantha cv. Marandu using convolutional neural networks	0.5	0.5	0	0.5	0.5	2	Low
Wulandhari et al. (2019)	Plant nutrient deficiency detection using deep convolutional neural network	0	1	0	0.5	0.5	2	Low
Bevers et al. (2022)	Soybean disease identification using original field images and transfer learning with convolutional neural networks	1	1	1	1	1	5	High
Taha et al. (2022)	Using Deep Convolutional Neural Network for Image-Based Diagnosis of Nutrient Deficiencies in Plants Grown in Aquaponics	1	1	1	1	1	5	High
Espejo-Garcia et al. (2022)	Using EfficientNet and transfer learning for image-based diagnosis of nutrient deficiencies	1	1	1	1	1	5	High
Kusanur et al. (2021)	Using Transfer Learning for Nutrient Deficiency Prediction and Classification in Tomato Plant	0	0	0	1	0	1	Low

## Sheet: MLB
Author (Year)	Title	Criterion 1	Criterion 2	Criterion 3	Criterion 4	Criterion 5	Overall score	Quality
Tran et al. (2019)	A comparative study of deep CNN in forecasting and classifying the macronutrient deficiencies on development of tomato plant	1	0.5	1	0.5	1	4	High
Zhou et al. (2021)	An automatic non-invasive classification for plant phenotyping by MRI images: An application for quality control on cauliflower at primary meristem stage	0	0.5	0.5	0.5	0	1.5	Low
Ghosal et al. (2018)	An explainable deep machine vision framework for plant stress phenotyping	1	1	1	1	1	5	High
Leena et al. (2018)	Classification of macronutrient deficiencies in maize plant using machine learning	0	0	0	0.5	0	0.5	Low
Dey et al. (2022)	Comparative performance of four CNN-based deep learning variants in detecting Hispa pest, two fungal diseases, and NPK deficiency symptoms of rice (Oryza sativa)	1	1	1	1	1	5	High
Shidnal et al. (2021)	Crop yield prediction: two-tiered machine learning model approach	0.5	0.5	0.5	0.5	0	2	Low
Sobhana et al. (2022)	Deep Ensemble Mobile Application for Recommendation of Fertilizer Based on Nutrient Deficiency in Rice Plants Using Transfer Learning Models	1	0.5	1	0.5	1	4	High
Anami et al. (2020)	Deep learning approach for recognition and classification of yield affecting paddy crop stresses using field images	0.5	1	1	1	1	4.5	High
Waheed et al. (2022)	Deep Learning Based Disease, Pest Pattern and Nutritional Deficiency Detection System for “Zingiberaceae” Crop	1	0.5	0	0	0.5	2	Low
de Melo et al. (2022)	Deep learning for identification of water deficits in sugarcane based on thermal images	1	1	1	1	1	5	High
Yi et al. (2020)	Deep learning for non-invasive diagnosis of nutrient deficiencies in sugar beet using RGB images	1	0.5	1	0.5	1	4	High
Sharma et al. (2022)	Ensemble Averaging of Transfer Learning Models for Identification of Nutritional Deficiency in Rice Plant	1	1	0.5	1	0.5	4	High
Khatoon et al. (2021)	Image-based automatic diagnostic system for tomato plants using deep learning	0.5	1	0.5	1	1	4	High
Zhuang et al. (2020)	Learned features of leaf phenotype to monitor maize water status in the fields	1	1	1	0.5	1	4.5	High
Talukder et al. (2022)	Nutrients Deficiency Diagnosis of Rice Crop by Weighted Average Ensemble Learning	0.5	1	1	0	0.5	3	Moderate
Dal Prá et al (2020)	Nutritional evaluation of brachiaria brizantha cv. Marandu using convolutional neural networks	0.5	0.5	0	0.5	0.5	2	Low
Wulandhari et al. (2019)	Plant nutrient deficiency detection using deep convolutional neural network	0	1	0	0.5	0.5	2	Low
Bevers et al. (2022)	Soybean disease identification using original field images and transfer learning with convolutional neural networks	1	1	1	1	1	5	High
Taha et al. (2022)	Using Deep Convolutional Neural Network for Image-Based Diagnosis of Nutrient Deficiencies in Plants Grown in Aquaponics	1	1	1	1	1	5	High
Espejo-Garcia et al. (2022)	Using EfficientNet and transfer learning for image-based diagnosis of nutrient deficiencies	1	1	1	1	1	5	High
Kusanur et al. (2021)	Using Transfer Learning for Nutrient Deficiency Prediction and Classification in Tomato Plant	0	0	0	1	0	1	Low
