# Supplementary material for: Application of computer vision in assessing crop abiotic stress: A systematic review
Source: PLoS One. 2023 Aug 23;18(8):e0290383. doi: 10.1371/journal.pone.0290383 (PMC10446212; doi:10.1371/journal.pone.0290383)
Supplement: S6 File — This file includes the reviewers’ assessments of the research outcomes or findings following the GRADE tool. (XLSX) [file pone.0290383.s006.xlsx]

## Sheet: Certainty assessment sheet
Author (Year)	Title	Quality level by NAO	Quality level by MNU	Quality level by MLB
Tran et al. (2019)	A comparative study of deep CNN in forecasting and classifying the macronutrient deficiencies on development of tomato plant	Moderate	High	Moderate
Ghosal et al. (2018)	An explainable deep machine vision framework for plant stress phenotyping	High	High	High
Dey et al. (2022)	Comparative performance of four CNN-based deep learning variants in detecting Hispa pest, two fungal diseases, and NPK deficiency symptoms of rice (Oryza sativa)	High	High	High
Sobhana et al. (2022)	Deep Ensemble Mobile Application for Recommendation of Fertilizer Based on Nutrient Deficiency in Rice Plants Using Transfer Learning Models	Low	Moderate	Moderate
Anami et al. (2020)	Deep learning approach for recognition and classification of yield affecting paddy crop stresses using field images	Moderate	High	High
de Melo et al. (2022)	Deep learning for identification of water deficits in sugarcane based on thermal images	Moderate	High	High
Yi et al. (2020)	Deep learning for non-invasive diagnosis of nutrient deficiencies in sugar beet using RGB images	High	High	Moderate
Sharma et al. (2022)	Ensemble Averaging of Transfer Learning Models for Identification of Nutritional Deficiency in Rice Plant	Low	High	High
Khatoon et al. (2021)	Image-based automatic diagnostic system for tomato plants using deep learning	Moderate	High	High
Zhuang et al. (2020)	Learned features of leaf phenotype to monitor maize water status in the fields	High	High	Moderate
Talukder et al. (2022)	Nutrients Deficiency Diagnosis of Rice Crop by Weighted Average Ensemble Learning	High	High	Moderate
Bevers et al. (2022)	Soybean disease identification using original field images and transfer learning with convolutional neural networks	High	High	High
Taha et al. (2022)	Using Deep Convolutional Neural Network for Image-Based Diagnosis of Nutrient Deficiencies in Plants Grown in Aquaponics	High	High	High
Espejo-Garcia et al. (2022)	Using EfficientNet and transfer learning for image-based diagnosis of nutrient deficiencies	High	High	High
